# Supplementary material for: Performing different kinds of physical exercise differentially attenuates the genetic effects on obesity measures: Evidence from 18,424 Taiwan Biobank participants
Source: PLoS Genet. 2019 Aug 1;15(8):e1008277. doi: 10.1371/journal.pgen.1008277 (PMC6675047; doi:10.1371/journal.pgen.1008277)
Supplement: S1 Table — (XLSX) [file pgen.1008277.s005.xlsx]

## Sheet: 97SNPsinTWB
Chromosome	position	SNP	Genotyped in TWB	Effect allele	Other allele	Effect size reported by GIANT	BMI.effect.size	BMI.pvalue	BFP.effect.size	BFP.pvalue	WC.effect.size	WC.pvalue	HC.effect.size	HC.pvalue	WHR.effect.size	WHR.pvalue
1	1:177889480	rs543874	Genotyped	G	A	0.048	0.2065	4.891e-05	0.2672	0.0021	0.5191	9.867e-05	0.3569	0.0002433	0.002088	0.01378
1	1:201784287	rs2820292	Genotyped	C	A	0.02	-0.001899	0.9668	0.07139	0.3583	0.07441	0.5338	0.051	0.5589	0.0003181	0.6758
1	1:47684677	rs977747		T	G	0.017	0.02901	0.7564	0.1391	0.3867	0.1353	0.581	-0.1227	0.4927	0.002623	0.09258
1	1:49589847	rs657452		A	G	0.023	0.01835	0.6664	-0.03797	0.6013	0.05822	0.6019	-0.03492	0.668	0.0009554	0.1782
1	1:50559820	rs11583200	Genotyped	C	T	0.018	0.04974	0.457	0.07995	0.4831	0.05027	0.7743	0.01529	0.9048	0.0004791	0.6673
1	1:72751185	rs3101336		C	T	0.033	-0.02167	0.7448	-0.1235	0.2773	0.05281	0.7622	-0.1341	0.2924	0.001826	0.09995
1	1:75002193	rs12566985		G	A	0.024	0.04941	0.3075	0.07343	0.3749	0.04571	0.7187	0.08064	0.3838	-0.0001553	0.8474
1	1:96924097	rs11165643		T	C	0.022	-0.01497	0.7458	-0.01545	0.8443	-0.0943	0.4359	-0.03122	0.7237	-0.0006349	0.4095
2	2:164567689	rs1460676		C	T	0.021	0.05785	0.1266	0.06602	0.3068	0.1818	0.06699	0.1301	0.07248	0.0007199	0.2542
2	2:181550962	rs1528435		T	C	0.018	0.08011	0.04086	0.1131	0.09065	0.1514	0.1404	0.136	0.06953	0.0003672	0.574
2	2:208255518	rs17203016		G	A	0.021	0.03142	0.5433	0.04583	0.6038	0.02111	0.8762	0.01441	0.8842	0.0001606	0.8521
2	2:213413231	rs7599312		G	A	0.022	-0.03251	0.7693	-0.06052	0.749	-0.005006	0.9863	-0.008185	0.9692	-4.497e-05	0.9806
2	2:219349752	rs492400		C	T	0.024	-0.00149	0.9726	-0.004869	0.9475	-0.001213	0.9915	-0.05176	0.5322	0.0005791	0.4226
2	2:227092802	rs2176040	Genotyped	A	G	0.024	-0.1134	0.1165	-0.1726	0.1614	-0.1247	0.5105	-0.1558	0.2596	5.991e-05	0.9603
2	2:25150296	rs10182181		G	A	0.031	0.1009	0.006399	0.131	0.03809	0.2292	0.01812	0.1714	0.01542	0.000824	0.1817
2	2:26928811	rs11126666		A	G	0.021	0.0251	0.5306	0.04635	0.4973	0.03611	0.7307	0.07157	0.3497	-0.0002244	0.7366
2	2:59305625	rs1016287		T	C	0.023	0.04801	0.2616	0.007841	0.9145	0.05729	0.6093	0.04194	0.6081	0.0002535	0.7221
2	2:63053048	rs11688816	Genotyped	G	A	0.017	0.01336	0.7399	0.03821	0.5779	0.01934	0.8545	0.04289	0.5773	-0.0001591	0.8126
2	2:632348	rs13021737		G	A	0.06	0.2954	2.681e-05	0.3491	0.003698	0.4911	0.007753	0.4992	0.0002069	0.0006004	0.6088
3	3:141275436	rs16851483		T	G	0.048	0.07495	0.07711	0.1131	0.1186	0.3055	0.005981	0.3202	7.849e-05	0.0002468	0.727
3	3:185824004	rs1516725		C	T	0.045	0.1919	0.004861	0.3391	0.003567	0.3035	0.08936	0.1132	0.3853	0.002088	0.06613
3	3:25106437	rs6804842		G	A	0.019	0.03716	0.3393	-0.02905	0.662	0.07961	0.4349	0.04902	0.51	0.0003027	0.6406
3	3:61236462	rs2365389	Genotyped	C	T	0.02	0.03179	0.5656	0.02862	0.7617	-0.02973	0.8376	-0.02256	0.8312	-0.0001963	0.8314
3	3:81792112	rs3849570		A	C	0.019	-0.02832	0.4397	-0.0901	0.1498	-0.05547	0.5637	-0.01205	0.8635	-0.0006125	0.3161
4	4:45182527	rs10938397		G	A	0.04	0.207	6.851e-07	0.2916	4.213e-05	0.4421	5.232e-05	0.3146	7.984e-05	0.001774	0.01073
4	4:77129568	rs17001654		G	C	0.031	-0.07031	0.6265	0.08153	0.7395	-0.3486	0.3573	0.003477	0.99	-0.003438	0.1534
5	5:153537893	rs7715256		G	T	0.017	-0.001514	0.9875	0.04809	0.7706	0.146	0.5647	-0.1037	0.575	0.002694	0.0948
5	5:75015242	rs2112347	Genotyped	T	G	0.026	0.0672	0.06879	0.1211	0.05445	0.1394	0.1498	0.02335	0.7409	0.001263	0.04019
6	6:108977663	rs9400239		C	T	0.019	0.07359	0.06898	0.07311	0.2897	0.2129	0.04471	0.1476	0.05653	0.0007843	0.245
6	6:120185665	rs9374842		T	C	0.023	0.1917	0.002881	0.3696	0.0007643	0.5208	0.00201	0.398	0.001218	0.00157	0.1433
6	6:137675541	rs13201877		G	A	0.024	-0.09501	0.3099	-0.1667	0.2981	-0.3114	0.2042	-0.1745	0.3296	-0.001453	0.3517
6	6:34563164	rs205262		G	A	0.022	0.06311	0.2523	-0.01058	0.9106	0.05633	0.6967	0.006383	0.9517	0.0005999	0.5139
6	6:40348653	rs2033529		G	A	0.019	0.0233	0.6306	0.02851	0.7307	0.07108	0.5757	0.03681	0.6912	0.000441	0.585
6	6:50845490	rs2207139		G	A	0.045	0.1542	0.003802	0.1976	0.02998	0.3747	0.007301	0.2641	0.009555	0.001508	0.08968
7	7:75163169	rs1167827		G	A	0.02	0.08697	0.2378	0.1716	0.1728	0.1772	0.359	0.176	0.2115	0.0002314	0.8506
7	7:76608143	rs2245368		C	T	0.032	0.0432	0.2405	0.05315	0.3978	0.134	0.1649	0.03516	0.6175	0.001099	0.07327
7	7:93197732	rs9641123	Genotyped	C	G	0.029	-0.02876	0.4679	-0.02963	0.661	-0.05967	0.5656	-0.0468	0.5369	-0.0002	0.762
7	7:95169514	rs6465468		T	G	0.025	0.1859	0.1986	0.1094	0.658	0.6101	0.1075	0.5234	0.05841	0.001293	0.5916
8	8:76806584	rs17405819		T	C	0.022	0.04347	0.238	0.007219	0.9086	0.02886	0.7651	0.06315	0.3701	-0.0002966	0.6292
8	8:81375457	rs16907751		C	T	0.047	0.1845	5.108e-05	0.3107	6.663e-05	0.4499	0.0001642	0.3766	1.539e-05	0.001262	0.09653
8	8:85079709	rs2033732		C	T	0.019	0.06508	0.08354	0.1043	0.1041	0.2198	0.02578	0.1951	0.006687	0.0004099	0.5132
9	9:111932342	rs6477694	Genotyped	C	T	0.017	0.08829	0.01664	0.1691	0.007174	0.18	0.06261	0.1263	0.0734	0.0007218	0.2403
9	9:120378483	rs1928295		T	C	0.019	0.07678	0.04139	0.1149	0.07394	0.1901	0.05402	0.1084	0.1323	0.001024	0.1027
9	9:129460914	rs10733682		A	G	0.017	0.1376	0.001315	0.1589	0.02984	0.3593	0.001369	0.1835	0.0251	0.00203	0.004468
9	9:15634326	rs4740619		T	C	0.018	0.05961	0.167	0.06476	0.3791	0.07347	0.5158	0.1772	0.03171	-0.0009446	0.189
9	9:28414339	rs10968576	Genotyped	G	A	0.025	0.09083	0.06126	0.1402	0.09076	0.1623	0.2021	0.1448	0.1187	0.0003475	0.6676
10	10:102395440	rs17094222		C	T	0.025	0.009073	0.8163	-0.0177	0.7905	0.02665	0.7946	-0.05263	0.481	0.0008235	0.2059
10	10:104869038	rs11191560		C	T	0.031	0.1117	0.005479	0.09536	0.1652	0.338	0.001346	0.2771	0.0003166	0.001042	0.1204
10	10:114758349	rs7903146		C	T	0.023	0.07982	0.5405	0.08397	0.7056	0.1709	0.6171	0.1877	0.4518	-0.0003795	0.8614
11	11:115022404	rs12286929	Genotyped	G	A	0.022	0.1366	0.001005	0.1249	0.07829	0.3044	0.005186	0.2481	0.001794	0.0008806	0.2035
11	11:27684517	rs11030104		A	G	0.041	0.1199	0.001045	0.1834	0.003305	0.1929	0.0442	0.1146	0.1013	0.0008729	0.1522
11	11:43864278	rs2176598		T	C	0.02	0.01671	0.7513	0.052	0.5627	-0.04329	0.7541	0.0191	0.8498	-0.0005041	0.5663
11	11:47650993	rs3817334	Genotyped	T	C	0.026	0.09477	0.01946	0.09129	0.1869	0.248	0.01967	0.185	0.0171	0.0008115	0.2301
11	11:8673939	rs4256980		G	C	0.021	0.09469	0.01149	0.1498	0.01912	0.3025	0.002067	0.1581	0.02735	0.001554	0.01285
12	12:50247468	rs7138803	Genotyped	A	G	0.032	0.1015	0.01526	0.1845	0.009825	0.2522	0.02147	0.183	0.02221	0.0009062	0.1939
13	13:28017782	rs9581854		T	C	0.03	0.05548	0.2867	0.05862	0.5102	0.05115	0.7079	0.1483	0.1365	-0.0009092	0.295
13	13:54102206	rs12429545		A	G	0.033	0.1308	0.0022	0.1317	0.07092	0.1328	0.2355	0.1735	0.03371	-0.0002835	0.6905
13	13:66205704	rs9540493		A	G	0.021	0.06098	0.1509	0.07837	0.2797	0.2318	0.03729	0.1292	0.1117	0.00115	0.1042
13	13:79580919	rs1441264		A	G	0.017	-0.0248	0.508	0.008109	0.8991	-0.1073	0.2744	-0.08044	0.2616	-0.0003214	0.6069
14	14:25928179	rs10132280		C	A	0.023	0.1085	0.09422	0.1815	0.1005	0.3567	0.03571	0.2087	0.09215	0.001931	0.07389
14	14:29736838	rs12885454		C	A	0.021	0.04094	0.2639	0.05511	0.3782	0.2162	0.02442	0.06004	0.3917	0.001641	0.007245
14	14:79899454	rs7141420	Genotyped	T	C	0.024	-0.006194	0.8672	-0.04274	0.4995	0.02666	0.7836	0.01302	0.8542	0.0003061	0.6201
15	15:51748610	rs3736485		A	G	0.018	0.01365	0.8051	0.1334	0.1575	0.0919	0.5262	0.07389	0.4849	0.0003998	0.6646
15	15:68077168	rs16951275	Genotyped	T	C	0.031	0.1208	0.001209	0.2569	5.492e-05	0.2574	0.008492	0.2136	0.002763	0.0007761	0.2122
15	15:73093991	rs7164727		T	C	0.019	0.04528	0.284	0.1214	0.09259	0.115	0.2991	0.09536	0.2381	0.000262	0.71
16	16:28333411	rs2650492		A	G	0.021	-0.1289	0.1676	-0.1479	0.3526	-0.3128	0.2013	-0.2431	0.1734	-0.001019	0.513
16	16:28889486	rs3888190		A	C	0.031	0.0406	0.5175	0.01689	0.8747	0.1126	0.4936	0.121	0.3131	-3.246e-05	0.9752
16	16:30015337	rs4787491		G	A	0.022	0.06148	0.09721	0.02667	0.6731	0.2082	0.03212	0.06548	0.3557	0.001549	0.01216
16	16:31129895	rs9925964		A	G	0.019	0.1168	0.04803	0.1287	0.202	0.2208	0.1539	0.2018	0.07398	0.000254	0.7964
16	16:3627358	rs758747		T	C	0.023	0.06657	0.0866	0.1401	0.03465	0.1052	0.3017	0.1222	0.1	1.103e-05	0.9864
16	16:49062590	rs2080454		C	A	0.017	0.09402	0.01075	0.1551	0.01367	0.176	0.06859	0.1318	0.06154	0.000668	0.277
16	16:53803574	rs1558902		A	T	0.082	0.3262	2.708e-09	0.4144	9.623e-06	0.7127	7.153e-07	0.4059	0.0001093	0.003684	5.62e-05
17	17:2005136	rs9914578		G	C	0.02	0.07128	0.1038	0.06253	0.4034	0.242	0.0351	0.05786	0.49	0.001887	0.009811
17	17:5283252	rs1000940		G	A	0.019	0.09872	0.009769	0.1422	0.02927	0.2141	0.03256	0.1122	0.1249	0.0013	0.04133
17	17:78615571	rs12940622	Genotyped	G	A	0.018	0.1036	0.009977	0.1339	0.051	0.254	0.01601	0.2164	0.004919	0.0007021	0.2952
18	18:21104888	rs1808579		C	T	0.017	-0.06656	0.07815	-0.13	0.0438	-0.1329	0.1797	-0.07933	0.2723	-0.0007851	0.2126
18	18:40147671	rs7239883		G	A	0.023	0.05812	0.1485	0.06522	0.3418	0.1509	0.1523	0.1109	0.1494	0.0004691	0.4842
18	18:56883319	rs7243357		T	G	0.022	0.07995	0.08287	0.136	0.084	0.1854	0.1249	0.1175	0.1828	0.0008115	0.291
18	18:57829135	rs6567160		C	T	0.056	0.1754	0.0002402	0.1426	0.08035	0.3557	0.004495	0.2897	0.001518	0.001039	0.192
19	19:18454825	rs17724992	Genotyped	A	G	0.019	0.05333	0.1472	0.01066	0.8652	0.09131	0.3437	0.08901	0.2058	0.000252	0.6811
19	19:34309532	rs29941		G	A	0.018	0.09633	0.02747	0.05321	0.4756	0.1014	0.3759	0.04483	0.5917	0.0006791	0.3512
19	19:45395619	rs2075650	Genotyped	A	G	0.026	0.06775	0.3081	0.1115	0.3258	0.1984	0.2547	-0.1027	0.4192	0.003032	0.00621
19	19:46202172	rs2287019		C	T	0.036	0.1455	0.001743	0.1118	0.1584	0.259	0.03348	0.3299	0.0002047	-0.0005383	0.4871
19	19:47569003	rs3810291	Genotyped	A	G	0.028	0.1137	0.005755	0.1959	0.005382	0.172	0.1112	0.06777	0.3896	0.001145	0.09545
20	20:51087862	rs6091540		C	T	0.03	0.004248	0.9162	-0.02453	0.722	-0.08769	0.4075	0.06094	0.4302	-0.001447	0.03161
21	21:40291740	rs2836754	Genotyped	C	T	0.017	0.03345	0.3812	0.06464	0.321	0.04955	0.6207	0.027	0.7117	0.0002657	0.6765
						number of SNPs with p-value < 5*(10^-8)		1		0		0		0		0
						number of SNPs with p-value < 0.01		20		12		14		15		5
						number of SNPs with p-value < 0.05		29		20		28		22		12
